# Supplementary material for: Utilization of Polymeric Micelles as a Lucrative Platform for Efficient Brain Deposition of Olanzapine as an Antischizophrenic Drug via Intranasal Delivery
Source: Pharmaceuticals (Basel). 2022 Feb 18;15(2):249. doi: 10.3390/ph15020249 (PMC8877317; doi:10.3390/ph15020249)
Supplement: Supplementary file 1 [file pharmaceuticals-15-00249-s001.zip]

Archive with 1 entries (1 files):
- pharmaceuticals-1585297-supplementary.pdf
